# Supplementary material for: Machine Learning-Identified Potential Interaction Between Clazosentan and Nicardipine in Patients with Subarachnoid Hemorrhage
Source: J Clin Med. 2026 Feb 10;15(4):1383. doi: 10.3390/jcm15041383 (PMC12941893; doi:10.3390/jcm15041383)
Supplement: Supplementary file 1 [file jcm-15-01383-s001.zip]

Archive with 18 entries (18 files):
- JCM_SupFigure S1_RGB_1200.0dpi.tif
- JCM_SupFigure S2_RGB_1200.0dpi.tif
- JCM_SupFigure S3_RGB_1200.0dpi.tif
- JCM_SupFigure S4_RGB_1200.0dpi.tif
- JCM_SupFigure S5_RGB_1200.0dpi.tif
- JCM_SupFigure S6_RGB_1200.0dpi.tif
- JCM_SupMethod S1__251227.pdf
- JCM_SupMethod S2_251227.pdf
- JCM_SupTable S10_260119mRSat6mBinary_timevariable.pdf
- JCM_SupTable S1_251227infact.pdf
- JCM_SupTable S2_251227mRSdischarge.pdf
- JCM_SupTable S3_251227mRSatdischarge.pdf
- JCM_SupTable S4 0119strata.pdf
- JCM_SupTable S5_20260119_AVS timevariable.pdf
- JCM_SupTable S6_20260119_SVS timevariable.pdf
- JCM_SupTable S7_260119infarct_timevariable.pdf
- JCM_SupTable S8_260119mRSdischarge_timevariable.pdf
- JCM_SupTable S9_20260119_mRS6m timevariable.pdf
